# Supplementary material for: A Comparative Genomic Approach to Determine the Virulence Factors and Horizontal Gene Transfer Events of Clinical Acanthamoeba Isolates
Source: Microbiol Spectr. 2022 Apr 13;10(2):e00025-22. doi: 10.1128/spectrum.00025-22 (PMC9045148; doi:10.1128/spectrum.00025-22)
Supplement: SUPPLEMENTAL FILE 1 — Supplemental material. Download spectrum.00025-22-s001.xlsx, XLSX file, 0.02 MB [file spectrum.00025-22-s001.xlsx]

## Sheet: LCH
Table S1: List of Acanthamoeba protein sequences possibly related to keratitis pathogenicity.
Parasite Molecules	Gene identification	Function
metalloprotease	g8212	zinc carboxypeptidase superfamily protein
peptidase	g8212	zinc carboxypeptidase superfamily protein
	g11423	Signal peptidase complex subunit 2
	g4517	peptidase, S8/S53 subfamily protein
	g9047	tripeptidyl-peptidase activity
	g9839	Serine aminopeptidase, S33
lipase	g3857	phospholipase D
	g7560	carboxylesterase superfamily protein（type-B carboxylesterase lipase family）
cytoskeleton	g7886	myosin II light chain 1
	g8629	Filamin repeat domain containing protein
	g4361	variant sh3 domain containing protein
	g4437	SH3 domain containing protein
	g3200	SH3 domain containing protein
Adhesion	g6279	DAD family protein

## Sheet: ZXY
Parasite Molecules	Gene identification	Function
metalloprotease	g9920	zinc carboxypeptidase superfamily protein
cysteine protease	g5132	cysteine protease 3(peptidase C1 family)
glycosidase	g14792	Glycosyl hydrolases family 15
peptidase	g5132	cysteine protease 3(peptidase C1 family)
	g3622	Tripeptidyl-peptidase
	g9920	zinc carboxypeptidase superfamily protein
	g7152	tripeptidyl-peptidase activity
	g5068	peptidase M16 family protein
	g17966	peptidase, S8/S53 subfamily protein(peptidase S8 family)
	g11854	signal peptide processing
	g18592	peptidase C19 family
lipase	g19075	carboxylesterase superfamily protein（type-B carboxylesterase lipase family）
	g4000	phospholipase D
	g15626	Phospholipase B-like
Hsp/Temperature tolerance	g7339	HSP20-like chaperone
Antioxidant defense	g16004	oxidoreductase, zincbinding dehydrogenase
cytoskeleton	g5162	variant sh3 domain containing protein
	g4764	SH3 domain containing protein
	g17033	Zinc-bind domain present in Lin-11,lsl-2,Mec-3(LIM domain containing protein)
	g6686	BTB/POZ domain containing protein
Adhesion	g3016	DAD family protein
	g13479	laminin-binding protein

## Sheet: WBN
Parasite Molecules	Gene identification	Function
metalloprotease	g17909	zinc carboxypeptidase superfamily protein
cysteine protease	g25661	papain family cysteine protease subfamily protein(peptidase C1 family)
	g24707	cysteine protease 3(peptidase C1 family)
glycosidase	g16880	Glycosyl hydrolases family 15
peptidase	g17909	zinc carboxypeptidase superfamily protein
	g8731	microsomal signal peptidase 25 kda subunit
	g24644	peptidase, S8/S53 subfamily protein
	g24707	cysteine protease 3(peptidase C1 family)
	g25661	papain family cysteine protease subfamily protein(peptidase C1 family)
	g26480	peptidase C19 family
lipase	g16565	phospholipase D
	g16127,g18729,g22794	carboxylesterase superfamily protein（type-B carboxylesterase lipase family）
Hsp/Temperature tolerance	g16215	HSP20-like chaperone
	g12895	Heat shock 70 kDa protein
Antioxidant defense	g15744	oxidoreductase, zincbinding dehydrogenase
cytoskeleton	g8419	Myosin（RhoGEF domain containing protein）
	g23626	variant sh3 domain containing protein
	g9157	SH3 domain containing protein
	g22597	BTB/POZ domain containing protein
Adhesion	g20836	laminin-binding protein

## Sheet: YM
Parasite Molecules	Gene identification	Function
cysteine protease	g16109	cysteine protease 3(peptidase C1 family)
peptidase	g18690	threonine-type endopeptidase activity
	g21018	tripeptidyl-peptidase activity
	g16109	cysteine protease 3(peptidase C1 family)
	g16422	Tripeptidyl-peptidase
	g26977	peptidase M16 family protein
	g27604	Signal peptidase complex subunit
	g27858	peptidase C19 family
lipase	g28129	type-B carboxylesterase lipase family
	g23181	phospholipase D
Hsp/Temperature tolerance	g26024	HSP20-like chaperone
Antioxidant defense	g20993	xidoreductase, zincbinding dehydrogenase
cytoskeleton	g17883	variant sh3 domain containing protein
	g17659	SH3 domain containing protein
	g22259	BTB/POZ domain containing protein
	g14986	Filamin repeat domain containing protein
Adhesion	g26900	DAD family protein

## Sheet: LYL
Parasite Molecules	Gene identification	Function
metalloprotease	g7977	zinc carboxypeptidase superfamily protein
glycosidase	g16681	Glycosyl hydrolases family 15
peptidase	g7977	zinc carboxypeptidase superfamily protein
lipase	g10566	phospholipase D
Antioxidant defense	g16715	oxidoreductase, zincbinding dehydrogenase
	g7670	oxidoreductase activity
cytoskeleton	g11559	variant sh3 domain containing protein
	g12563	SH3 domain containing protein
Adhesion	g9648	DAD family protein

## Sheet: ZWL
Parasite Molecules	Gene identification	Function
lipase	g24224	type-B carboxylesterase lipase family
cytoskeleton	g24683	Filamin repeat domain containing protein

## Sheet: SNN
Parasite Molecules	Gene identification	Function
peptidase	g21190	tripeptidyl-peptidase activity
	g25584	peptidase, S8/S53 subfamily protein(serine protease)
	g29803	Signal peptidase complex subunit 2
cytoskeleton	g23729	SH3 domain containing protein
	g24904	BTB/POZ domain containing protein
Adhesion	g31737	DAD family protein
