# Supplementary material for: A Comparative Genomic Approach to Determine the Virulence Factors and Horizontal Gene Transfer Events of Clinical Acanthamoeba Isolates
Source: Microbiol Spectr. 2022 Apr 13;10(2):e00025-22. doi: 10.1128/spectrum.00025-22 (PMC9045148; doi:10.1128/spectrum.00025-22)
Supplement: SUPPLEMENTAL FILE 2 — Supplemental material. Download spectrum.00025-22-s002.xlsx, XLSX file, 0.03 MB [file spectrum.00025-22-s002.xlsx]

## Sheet: YM
Table S2: List of Acanthamoeba protein sequences shared with bacteria and fungi
Gene identification	Annotation	Best blast hit with bacteria and fungi
g17685	WP_155117236.1 hypothetical protein, partial	Candidatus Protochlamydia amoebophila
g14570	KIC71186.1 hypothetical protein DB41_CA00020, partial	Neochlamydia sp. TUME1
g27970	KIC71150.1 hypothetical protein DB41_CF00010, partial	Neochlamydia sp. TUME1
g26311	KAF3363101.1 hypothetical protein PHSC3_000286	Chlamydiales bacterium STE3
g8456	OCZ19643.1 ABC transporter permease, partial	Acinetobacter pittii
g9214	SST09269.1 Uncharacterised protein	Acinetobacter baumannii
g15864	WP_114150063.1 IS3 family transposase	Acinetobacter baumannii
g6369	SEB27188.1 putative transposase	Mycobacterium sp. 283mftsu
g15132	GFZ78846.1 chaperone protein DnaK	Rickettsiales bacterium
g19097	WP_054300656.1 hypothetical protein	Piscirickettsia salmonis
g4164	MBB1178119.1 aspartate carbamoyltransferase catalytic subunit	Pseudomonas sp. FW305-3-2-15-E-TSA4
g4275	WP_166622934.1 penicillin-binding protein 2	Pseudomonas sp. ODNR1LW
g4318	WP_166621004.1 peptidase C13	Pseudomonas sp. ODNR1LW
g4321	WP_166620997.1 alpha/beta fold hydrolase	Pseudomonas sp. ODNR1LW
g4351	WP_166622334.1 aminodeoxychorismate/anthranilate synthase component II	Pseudomonas sp. ODNR1LW
g4384	WP_166620540.1 biotin-- ligase	Pseudomonas sp. ODNR1LW
g4429	WP_178134735.1 5-aminolevulinate synthase	Pseudomonas sp. ODNR1LW
g4526	WP_166621802.1 ABC transporter permease subunit	Pseudomonas sp. ODNR1LW
g4598	WP_166622516.1 phenylalanine--tRNA ligase subunit alpha	Pseudomonas sp. ODNR1LW
g4679	WP_166620203.1 TonB-dependent receptor	Pseudomonas sp. ODNR1LW
g4784	WP_166620162.1 N-acetylmuramoyl-L-alanine amidase	Pseudomonas sp. ODNR1LW
g4889	MBB1179311.1 ketol-acid reductoisomerase	Pseudomonas sp. FW305-3-2-15-E-TSA4
g4940	MBB1179536.1 succinylglutamate-semialdehyde dehydrogenase	Pseudomonas sp. FW305-3-2-15-E-TSA4
g5014	WP_166622809.1 alanine--tRNA ligase	Pseudomonas sp. ODNR1LW
g5066	WP_166621860.1 ABC transporter substrate-binding protein	Pseudomonas sp. ODNR1LW
g5111	MBB1179155.1 NAD-dependent protein deacylase	Pseudomonas sp. FW305-3-2-15-E-TSA4
g5213	MBB1179216.1 acyltransferase	Pseudomonas sp. FW305-3-2-15-E-TSA4
g5226	WP_166622737.1 porin family protein	Pseudomonas sp. ODNR1LW
g5263	MBB1177903.1 phosphoribosylglycinamide formyltransferase 2	Pseudomonas sp. FW305-3-2-15-E-TSA4
g5297	WP_166622378.1 TIGR01459 family HAD-type hydrolase	Pseudomonas sp. ODNR1LW
g5311	WP_166622469.1 rRNA pseudouridine synthase	Pseudomonas sp. ODNR1LW
g5857	WP_166619819.1 oxygen-dependent coproporphyrinogen oxidase	Pseudomonas sp. ODNR1LW
g5866	WP_166622063.1 methylmalonyl-CoA mutase	Pseudomonas sp. ODNR1LW
g5882	WP_166620758.1 LamG domain-containing protein	Pseudomonas sp. ODNR1LW
g5893	WP_166622050.1 pectate lyase	Pseudomonas sp. ODNR1LW
g5945	WP_166622088.1 SDR family NAD(P)-dependent oxidoreductase	Pseudomonas sp. ODNR1LW
g6373	WP_166620811.1 dTDP-4-dehydrorhamnose reductase	Pseudomonas sp. ODNR1LW
g6921	WP_166621740.1 hypothetical protein	Pseudomonas sp. ODNR1LW
g7510	WP_178134709.1 glutaminyl-peptide cyclotransferase	Pseudomonas sp. ODNR1LW
g7523	WP_166621675.1 diacylglycerol kinase family lipid kinase	Pseudomonas sp. ODNR1LW
g7718	WP_166622734.1 2-oxoglutarate dehydrogenase E1 component	Pseudomonas sp. ODNR1LW
g7783	CRX12436.1 hypothetical protein PAERUG_P64_East_of_England_6_01_14_03954
g8000	WP_166621758.1 4-hydroxy-3-methylbut-2-enyl diphosphate reductase	Pseudomonas sp. ODNR1LW
g8776	WP_166621312.1 chain-length determining protein	Pseudomonas sp. ODNR1LW
g8795	WP_166620945.1 glycosyltransferase family 2 protein	Pseudomonas sp. ODNR1LW
g9347	WP_166621286.1 glycoside hydrolase family 97 protein	Pseudomonas sp. ODNR1LW
g9640	PZR89016.1 sensor histidine kinase	Pseudomonas stutzeri
g9659	PZR89043.1 type-F conjugative transfer system protein TraW	Pseudomonas stutzeri
g9768	MBB1178899.1 UTP--glucose-1-phosphate uridylyltransferase	Pseudomonas sp. FW305-3-2-15-E-TSA4
g9796	WP_166621819.1 hypothetical protein	Pseudomonas sp. ODNR1LW
g10367	EAZ60671.1 conserved hypothetical protein	Pseudomonas aeruginosa 2192
g10672	HDZ55230.1 TetR/AcrR family transcriptional regulator	Pseudomonas xinjiangensis
g20644	CRN16325.1 hypothetical protein PAERUG_P37_London_28_VIM_2_07_12_00667	Pseudomonas aeruginosa
g20805	CRO84950.1 hypothetical protein PAERUG_P41_London_28_09_12_03514	Pseudomonas aeruginosa
g26853	CRR51824.1 hypothetical protein PAERUG_E15_London_28_01_14_09507	Pseudomonas aeruginosa
g7365	SVX85693.1 Uncharacterised protein	Klebsiella pneumoniae
g8614	SXE90068.1 Uncharacterised protein	Klebsiella variicola
g10043	WP_011703736.1 ABC transporter permease	Klebsiella oxytoca
g10593	SVN45018.1 Uncharacterised protein	Klebsiella pneumoniae
g10688	WP_070082821.1 TetR/AcrR family transcriptional regulator	Klebsiella sp. LTGPAF-6F
g11873	SLW29723.1 Uncharacterised protein	Klebsiella pneumoniae
g16996	OUI22256.1 acyl CoA dehydrogenase	Klebsiella pneumoniae
g16997	AFQ65012.1 Malonyl CoA-acyl carrier protein transacylase	Klebsiella pneumoniae subsp. pneumoniae 1084
g22172	AID93272.1 hypothetical protein KONIH1_30505	Klebsiella oxytoca KONIH1
g29989	WP_106381719.1 IS6-like element IS6100 family transposase	Klebsiella pneumoniae
g782	MBC8155464.1 phosphodiester glycosidase family protein	Bacteroidetes bacterium
g3225	MBC8154649.1 hypothetical protein	Bacteroidetes bacterium
g4009	MBC8155135.1 SDR family NAD(P)-dependent oxidoreductase	Bacteroidetes bacterium
g4010	MBC8155136.1 helix-turn-helix domain-containing protein	Bacteroidetes bacterium
g15268	MBK7038785.1 amidohydrolase	Bacteroidetes bacterium
g21003	MBS1736457.1 4-alpha-glucanotransferase	Bacteroidetes bacterium
g27118	MBA3901159.1 PAS domain S-box protein	Bacteroidetes bacterium
g29905	MBI2270181.1 phosphoenolpyruvate synthase	Bacteroidetes bacterium
g4453	MBN9428026.1 VOC family protein	Burkholderiales bacterium
g7691	MBE2241697.1 DUF262 domain-containing protein	Burkholderiales bacterium
g10956	ABA50075.1 hypothetical protein BURPS1710b_3319	Burkholderia pseudomallei 1710b
g12312	ABA48951.1 200 kDa antigen p200, putative	Burkholderia pseudomallei 1710b
g13447	SMG00010.1 hypothetical protein BSIN_5361	Burkholderia singularis
g15404	KGD18250.1 mannitol dehydrogenase family protein	Burkholderia pseudomallei
g16331	WP_060184566.1 hypothetical protein	Burkholderia ubonensis
g20586	WP_067399863.1 MULTISPECIES: glucose 1-dehydrogenase	Burkholderiales
g20587	WP_067399865.1 MULTISPECIES: transporter	Burkholderiales
g20588	WP_067399868.1 MULTISPECIES: alcohol dehydrogenase	Burkholderiales
g20589	WP_067399871.1 MULTISPECIES: NAD-dependent succinate-semialdehyde dehydrogenase	Burkholderiales
g20590	WP_087778442.1 MULTISPECIES: AraC family transcriptional regulator	Burkholderiales
g22981	WP_075296769.1 hypothetical protein	Burkholderia sp. SRS-W-2-2016
g23514	WP_062915976.1 SDR family NAD(P)-dependent oxidoreductase	Paraburkholderia caribensis
g28460	WP_067399857.1 MULTISPECIES: alpha/beta hydrolase	Burkholderiales
g23892	ODO02374.1 ribosomal RNA-processing protein 12	Cryptococcus depauperatus CBS 7855

## Sheet: WBN
Gene identification	Annotation	Best blast hit with bacteria and fungi
g17412	WP_155117232.1 hypothetical protein	Candidatus Protochlamydia amoebophila
g24275	KIC70662.1 hypothetical protein DB44_GX00020	Candidatus Protochlamydia amoebophila
g29686	KIC70666.1 hypothetical protein DB44_GU00020	Candidatus Protochlamydia amoebophila
g1858	RMU59869.1 hypothetical protein ALP29_05271, partial	Pseudomonas syringae pv. avii
g3548	WP_149331301.1 SDR family oxidoreductase	Pseudomonas laoshanensis
g4076	GHH51586.1 hypothetical protein GCM10009090_14150	Pseudomonas] boreopolis
g4621	WP_166621814.1 hypothetical protein	Pseudomonas sp. ODNR1LW
g4623	WP_126589701.1 SGNH/GDSL hydrolase family protein	Pseudomonas veronii
g5373	AXL78699.1 hypothetical protein Y82_4664	Pseudomonas aeruginosa
g11859	KPY78801.1 Unknown protein sequence	Pseudomonas syringae pv. spinaceae
g20913	WP_037030633.1 MULTISPECIES: VOC family protein	Pseudomonas
g21659	WP_084311792.1 hypothetical protein	Pseudomonas jinjuensis
g23130	VTP97825.1 Uncharacterised protein	Pseudomonas aeruginosa
g23679	VVN12319.1 hypothetical protein PS639_03855	Pseudomonas fluorescens
g25098	CRR08444.1 hypothetical protein PAERUG_E5_London_17_VIM_2_12_12_05885	Pseudomonas aeruginosa
g28309	KIR13038.1 hypothetical protein PFLU4_58640	Pseudomonas fluorescens
g28877	KWV89428.1 hypothetical protein PFLmoz3_00850	Pseudomonas fluorescens
g29571	KWV69701.1 hypothetical protein PFLuk1_02884	Pseudomonas fluorescens
g30026	AID75825.1 hypothetical protein OU9_04707	Pseudomonas aeruginosa PAO1H2O
g30553	VVN70249.1 hypothetical protein PS685_04991	Pseudomonas fluorescens
g30622	RML99241.1 hypothetical protein APX70_06484	Pseudomonas syringae pv. maculicola
g30624	VVN70270.1 hypothetical protein PS685_04992	Pseudomonas fluorescens
g31391	CRR57697.1 hypothetical protein PAERUG_E15_London_28_01_14_09778	Pseudomonas aeruginosa
g5179	OCZ19643.1 ABC transporter permease, partial	Acinetobacter pittii
g22379	SVK50670.1 Uncharacterised protein	Acinetobacter baumannii
g27048	WP_159414876.1 MULTISPECIES: zinc metallochaperone GTPase ZigA	Acinetobacter
g290	SVN45018.1 Uncharacterised protein	Klebsiella pneumoniae
g1780	WP_011703736.1 ABC transporter permease	Klebsiella oxytoca
g3444	SVX85693.1 Uncharacterised protein	Klebsiella pneumoniae
g4877	SXE90068.1 Uncharacterised protein	Klebsiella variicola
g5372	SAY12656.1 integron integrase IntI1	Klebsiella pneumoniae
g6600	WP_047080240.1 colibactin polyketide synthase ClbI	Klebsiella aerogenes
g6602	AFQ65012.1 Malonyl CoA-acyl carrier protein transacylase	Klebsiella pneumoniae subsp. pneumoniae 1084
g128	MBU0940010.1 RagB/SusD family nutrient uptake outer membrane protein	Bacteroidetes bacterium
g130	MBU0940007.1 hypothetical protein	Bacteroidetes bacterium
g3126	NDC89802.1 hypothetical protein	Bacteroidetes bacterium
g4754	MBS1530281.1 hypothetical protein	Bacteroidetes bacterium
g14666	PID91107.1 50S ribosomal protein L17	Bacteroidetes bacterium
g5226	RTL28847.1 HlyD family efflux transporter periplasmic adaptor subunit	Burkholderiales bacterium
g19986	EPZ87359.1 hypothetical protein BURCENK562V_C1174	Burkholderia cenocepacia K56-2Valvano
g20536	VWC27644.1 hypothetical protein BUB20358_06183	Burkholderia ubonensis
g25412	CAB3774366.1 hypothetical protein LMG30113_07569	Burkholderia paludis
g28740	ABA53161.1 hypothetical protein BURPS1710b_A2107	Burkholderia pseudomallei 1710b
g30179	KGV46890.1 hypothetical protein X900_4647	Burkholderia pseudomallei BDU 2
g30259	VWC49873.1 major facilitator superfamily protein	Burkholderia lata
g30593	KWA38865.1 hypothetical protein WL27_15990	Burkholderia multivorans
g30743	EDT38062.1 conserved hypothetical protein	Burkholderia ambifaria MEX-5
g30812	KGD38408.1 hypothetical protein DP44_2190	Burkholderia pseudomallei
g31389	VWB37727.1 hypothetical protein BME24068_01663	Burkholderia metallica
g31412	KEZ06728.1 hypothetical protein GQ57_04800	Burkholderia sp. MSh2
g9378	WP_029114898.1 aldehyde dehydrogenase (NADP(+))	Mycobacterium sp. URHB0044
g26159	WP_149484213.1 hypothetical protein	Mycobacterium grossiae

## Sheet: ZXY
Gene identification	Annotation	Best blast hit with bacteria and fungi
g15890	KIC70662.1 hypothetical protein DB44_GX00020	Candidatus Protochlamydia amoebophila
g16120	WP_155117236.1 hypothetical protein, partial	Candidatus Protochlamydia amoebophila
g16121	WP_155117236.1 hypothetical protein, partial	Candidatus Protochlamydia amoebophila
g19484	KIC70662.1 hypothetical protein DB44_GX00020	Candidatus Protochlamydia amoebophila
g20098	WP_155117689.1 hypothetical protein	Neochlamydia sp. TUME1
g15343	WP_155117687.1 hypothetical protein	Neochlamydia sp. TUME1
g16739	WP_155117689.1 hypothetical protein	Neochlamydia sp. TUME1
g18779	WP_180375819.1 helicase associated domain-containing protein, partial	Chlamydia suis
g5264	OCZ19643.1 ABC transporter permease, partial	Acinetobacter pittii
g5480	WP_159414876.1 MULTISPECIES: zinc metallochaperone GTPase ZigA	Acinetobacter
g21057	TXI42048.1 glycosyltransferase	Mycobacterium sp.
g21173	VBA36193.1 hypothetical protein LAUMK13_01020	Mycobacterium innocens
g4851	GFZ78846.1 chaperone protein DnaK	Rickettsiales bacterium
g9896	MBJ93187.1 nitrate reductase	Rickettsiales bacterium
g17412	WP_130122089.1 ATP-dependent zinc metalloprotease FtsH	Rickettsiales endosymbiont of Peranema trichophorum
g18034	WP_061513899.1 hypothetical protein	Legionella pneumophila
g10089	WP_060506992.1 MULTISPECIES: DCL family protein	unclassified Pseudomonas
g11442	WP_193772339.1 alpha/beta hydrolase	Pseudomonas saudiphocaensis
g16717	NKF25202.1 SDR family oxidoreductase	Pseudomonas sp. BG5
g17611	WP_196163915.1 ankyrin repeat domain-containing protein	Pseudomonas guariconensis
g18452	BAM13948.1 integrase catalytic protein	Pseudomonas sp. K-62
g18558	VFT06176.1 Uncharacterised protein	Pseudomonas aeruginosa
g19387	WP_158675466.1 Rha family transcriptional regulator	Pseudomonas sp. o96-267
g19701	KWV88069.1 HTH-type transcriptional regulator BenM	Pseudomonas fluorescens
g20708	VTQ25050.1 Uncharacterised protein	Pseudomonas aeruginosa
g20737	KAF1067376.1 hypothetical protein GAK45_01681	Pseudomonas citronellolis
g779	SXE90068.1 Uncharacterised protein	Klebsiella variicola
g1835	SVX85693.1 Uncharacterised protein	Klebsiella pneumoniae
g2009	WP_011703736.1 ABC transporter permease	Klebsiella oxytoca
g3000	SVN45018.1 Uncharacterised protein	Klebsiella pneumoniae
g3258	WP_047080240.1 colibactin polyketide synthase ClbI	lebsiella aerogenes
g4779	OUI22256.1 acyl CoA dehydrogenase	Klebsiella pneumoniae
g12505	TMI61308.1 hypothetical protein E6H07_19800	Bacteroidetes bacterium
g13006	PKP04055.1 hypothetical protein CVU11_06080	Bacteroidetes bacterium HGW-Bacteroidetes-6
g5535	WP_059567396.1 type I polyketide synthase, partial	Burkholderia vietnamiensis
g16393	MBQ5766390.1 NAD-dependent malic enzyme	Burkholderiaceae bacterium
g17269	WP_175228058.1 zinc metallochaperone GTPase ZigA	Paraburkholderia humisilvae
g19858	KGS54024.1 hypothetical protein X949_5429	Burkholderia pseudomallei MSHR5609
g20162	AIO54810.1 major facilitator superfamily MFS_1 domain protein	Burkholderia mallei
g20896	EDS88105.1 hypothetical protein BURPSS13_C0066	Burkholderia pseudomallei S13

## Sheet: LCH
Gene identification	Annotation	Best blast hit with bacteria and fungi
g3111	KIC70662.1 hypothetical protein DB44_GX00020	Candidatus Protochlamydia amoebophila
g3205	KIC70662.1 hypothetical protein DB44_GX00020	Candidatus Protochlamydia amoebophila
g3233	KIC71186.1 hypothetical protein DB41_CA00020, partial	Neochlamydia sp. TUME1
g6617	WP_155117687.1 hypothetical protein	Neochlamydia sp. TUME1
g1433	OCZ19643.1 ABC transporter permease, partial	Acinetobacter pittii
g9361	GFZ78846.1 chaperone protein DnaK	Rickettsiales bacterium
g6356	WP_109933078.1 NADP-dependent oxidoreductase	Pseudomonas sp. RW407
g9161	NKF25202.1 SDR family oxidoreductase	Pseudomonas sp. BG5
g447	WP_047080240.1 colibactin polyketide synthase ClbI	Klebsiella aerogenes
g449	AFQ65012.1 Malonyl CoA-acyl carrier protein transacylase	Klebsiella pneumoniae subsp. pneumoniae 1084
g1311	SXE90068.1 Uncharacterised protein	Klebsiella variicola
g1834	SVX85693.1 Uncharacterised protein	Klebsiella pneumoniae
g2051	WP_011703736.1 ABC transporter permease	Klebsiella oxytoca
g9213	PKP04055.1 hypothetical protein CVU11_06080	acteroidetes bacterium HGW-Bacteroidetes-6
g11016	WP_175228058.1 zinc metallochaperone GTPase ZigA	Paraburkholderia humisilvae

## Sheet: LYL
Gene identification	Annotation	Best blast hit with bacteria and fungi
g6530	WP_155117236.1 hypothetical protein, partial	Candidatus Protochlamydia amoebophila
g7913	KIC70662.1 hypothetical protein DB44_GX00020	Candidatus Protochlamydia amoebophila
g8856	KIC70662.1 hypothetical protein DB44_GX00020	Candidatus Protochlamydia amoebophila
g7698	KIC71224.1 hypothetical protein DB41_BT00010	Neochlamydia sp. TUME1
g9515	KIC71147.1 hypothetical protein DB41_CG00020, partial	Neochlamydia sp. TUME1
g9665	KIC71147.1 hypothetical protein DB41_CG00020, partial	Neochlamydia sp. TUME1
g12591	KIC71186.1 hypothetical protein DB41_CA00020, partial	Neochlamydia sp. TUME1
g14456	WP_162180962.1 protein kinase, partial	Neochlamydia sp. TUME1
g15354	KIC71147.1 hypothetical protein DB41_CG00020, partial	Neochlamydia sp. TUME1
g13820	WP_180375819.1 helicase associated domain-containing protein, partial	Chlamydia suis
g195	WP_195197720.1 KH domain-containing protein, partial	Acinetobacter baumannii
g4170	OCZ19643.1 ABC transporter permease, partial	Acinetobacter pittii
g12000	WP_004653480.1 zinc metallochaperone GTPase ZigA	Acinetobacter proteolyticus
g698	WP_085182930.1 carboxymuconolactone decarboxylase family protein	Mycobacterium bohemicum
g5213	CKQ58600.1 Uncharacterised protein	Mycobacterium tuberculosis
g5753	OBF06216.1 hypothetical protein A5730_14660	Mycobacterium sp. ACS4054
g3208	SXE90068.1 Uncharacterised protein	Klebsiella variicola
g4032	WP_047080240.1 colibactin polyketide synthase ClbI	Klebsiella aerogenes
g4034	AFQ65012.1 Malonyl CoA-acyl carrier protein transacylase	Klebsiella pneumoniae subsp. pneumoniae 1084
g4597	SVX85693.1 Uncharacterised protein	Klebsiella pneumoniae
g5121	SVN45018.1 Uncharacterised protein	Klebsiella pneumoniae
g16938	SVY22685.1 Protein of uncharacterised function (DUF3170)	Klebsiella pneumoniae
g8249	OQB68147.1 hypothetical protein BWX93_01607	Bacteroidetes bacterium ADurb.Bin139
g9024	MBF8247455.1 Transketolase central region	Bacteroidetes bacterium
g14080	MBI2270181.1 phosphoenolpyruvate synthase	Bacteroidetes bacterium
g6757	WP_209820858.1 MULTISPECIES: triose-phosphate isomerase	Burkholderia
g13649	WP_159004863.1 lipopolysaccharide biosynthesis protein	Burkholderia sp. S1
g14449	WP_087740299.1 hypothetical protein	Paraburkholderia piptadeniae
g12226	OWT42016.1 hypothetical protein C362_00387	Cryptococcus neoformans var. grubii Bt1

## Sheet: ZWL
Gene identification	Annotation	Best blast hit with bacteria and fungi
g19003	WP_155117232.1 hypothetical protein	Candidatus Protochlamydia amoebophila
g19431	KIC70662.1 hypothetical protein DB44_GX00020	Candidatus Protochlamydia amoebophila
g22165	KIC70662.1 hypothetical protein DB44_GX00020	Candidatus Protochlamydia amoebophila
g22688	KIC71185.1 hypothetical protein DB41_CA00010	Neochlamydia sp. TUME1
g23838	CRH70678.1 Uncharacterised protein	Chlamydia trachomatis
g3440	MBK5647681.1 Na+/H+ antiporter NhaA	Acinetobacter sp.
g13130	OCZ19643.1 ABC transporter permease, partial	Acinetobacter pittii
g17387	WP_035265436.1 hypothetical protein	Acinetobacter sp. Ver3
g19862	SST09269.1 Uncharacterised protein	Acinetobacter baumannii
g21797	SVK47672.1 Uncharacterised protein	Acinetobacter baumannii
g22369	WP_174756562.1 hypothetical protein	Acinetobacter lactucae
g18818	WP_163788925.1 GDP-L-fucose synthase	Mycobacterium stomatepiae
g18820	WP_096286936.1 nucleotide sugar dehydrogenase	Mycobacterium ahvazicum
g18958	CNG99657.1 Uncharacterised protein	Mycobacterium tuberculosis
g20673	CKQ63805.1 Uncharacterised protein	Mycobacterium tuberculosis
g22753	CKS85366.1 Uncharacterised protein	Mycobacterium tuberculosis
g3394	EAZ60671.1 conserved hypothetical protein	Pseudomonas aeruginosa 2192
g9829	PZR89016.1 sensor histidine kinase	Pseudomonas stutzeri
g9848	PZR89043.1 type-F conjugative transfer system protein TraW	Pseudomonas stutzeri
g10118	CRM02484.1 hypothetical protein	Pseudomonas sp. 31 R 17
g10119	PTC36733.1 hypothetical protein CLJ1_2811	Pseudomonas aeruginosa
g16068	WP_164635050.1 hypothetical protein	Rhodopseudomonas sp. BR0G17
g16081	PZR94193.1 DUF550 domain-containing protein	Pseudomonas stutzeri
g19055	KPY43848.1 Unknown protein sequence	Pseudomonas syringae pv. ribicola
g19074	KPY43848.1 Unknown protein sequence	Pseudomonas syringae pv. ribicola
g19999	WP_162957738.1 ATP-binding protein, partial	Pseudomonas aeruginosa
g21213	MBC7209429.1 filamentous hemagglutinin family protein	Pseudomonas sp.
g21251	QRE00579.1 hypothetical protein	Pseudomonas phage Itty13
g21489	PZR71021.1 IS256 family transposase	Pseudomonas stutzeri
g21618	WP_170394973.1 hypothetical protein	Pseudomonas putida
g22570	WP_168758474.1 aspartate aminotransferase family protein	Pseudomonas umsongensis
g22571	WP_168758473.1 phytanoyl-CoA dioxygenase family protein	Pseudomonas umsongensis
g22690	GFM60243.1 hypothetical protein PSCICG_14030	Pseudomonas cichorii
g22759	CRO82564.1 hypothetical protein PAERUG_E6_London_17_VIM_2_12_12_00603	Pseudomonas aeruginosa
g23019	OPF37938.1 membrane associated protein	Pseudomonas aeruginosa P37
g23140	PZR80877.1 IS66 family transposase	Pseudomonas stutzeri
g24039	WP_102687684.1 MULTISPECIES: NUMOD4 motif-containing HNH endonuclease	unclassified Pseudomonas
g24074	WP_182250114.1 ISL3 family transposase	Pseudomonas sp. 5Ae-yellow
g25369	VVN42567.1 hypothetical protein PS647_05526	Pseudomonas fluorescens
g27584	KWV86357.1 hypothetical protein PFLmoz3_03975	Pseudomonas fluorescens
g28311	AKV16340.1 ORFA transposase	Pseudomonas aeruginosa
g28941	WP_025212713.1 NADP-dependent oxidoreductase	Pseudomonas brassicacearum
g7499	WP_011703736.1 ABC transporter permease	Klebsiella oxytoca
g9876	SVX85693.1 Uncharacterised protein	Klebsiella pneumoniae
g11942	WP_047080240.1 colibactin polyketide synthase ClbI	Klebsiella aerogenes
g11944	AFQ65012.1 Malonyl CoA-acyl carrier protein transacylase	Klebsiella pneumoniae subsp. pneumoniae 1084
g13000	SXE90068.1 Uncharacterised protein	Klebsiella variicola
g26520	AEO45786.1 transposase, partial aerogenes]	Klebsiella aerogenes
g28624	VAP37287.1 Uncharacterised protein	Klebsiella quasipneumoniae
g3465	WP_013632656.1 MULTISPECIES: helix-turn-helix domain-containing protein	Bacteroidetes
g3470	WP_072885944.1 MULTISPECIES: heme-binding domain-containing protein	Bacteroidetes
g3471	WP_084018986.1 MULTISPECIES: DUF305 domain-containing protein	Bacteroidetes
g3473	WP_084018990.1 MULTISPECIES: heavy metal translocating P-type ATPase	Bacteroidetes
g3474	WP_084018993.1 MULTISPECIES: heavy-metal-associated domain-containing protein	Bacteroidetes
g3477	WP_088161960.1 MULTISPECIES: relaxase/mobilization nuclease domain-containing protein	Bacteroidetes
g3478	WP_088161961.1 MULTISPECIES: hypothetical protein	Bacteroidetes
g4795	ABA53425.1 hypothetical protein BURPS1710b_A0511	Burkholderia pseudomallei 1710b
g8241	WP_185648317.1 transposase	Burkholderia sp. Bp9125
g17388	WP_077020134.1 hypothetical protein	Burkholderia cenocepacia
g18753	WP_047901981.1 MULTISPECIES: hypothetical protein	Burkholderia cepacia complex
g18839	VWB80890.1 hypothetical protein BLA6863_03836	Burkholderia lata
g19758	WP_097276262.1 MULTISPECIES: Rieske 2Fe-2S domain-containing protein	Burkholderia
g21093	WP_115107827.1 tyrosine-type recombinase/integrase	Paraburkholderia lacunae
g21702	AAY59285.1 hypothetical protein BMAA0758.1	Burkholderia mallei ATCC 23344
g21954	AET93056.1 hypothetical protein BYI23_C009100	Burkholderia sp. YI23
g22150	WP_206001156.1 glutathione S-transferase family protein	Paraburkholderia sp. Ac-20342
g22589	SPU86262.1 Uncharacterised protein	Burkholderia cenocepacia
g24643	VWB90748.1 hypothetical protein BLA6993_04328	Burkholderia lata
g24924	ABA52388.1 hypothetical protein BURPS1710b_A1821	Burkholderia pseudomallei 1710b
g25204	SPU86262.1 Uncharacterised protein	Burkholderia cenocepacia
g25556	CAE6942891.1 hypothetical protein R69927_07784	Paraburkholderia sp. LMG 31832
g26290	KIS51210.1 hypothetical protein NP88_1256	Burkholderia cenocepacia
g28844	OGA80834.1 tryptophan--tRNA ligase	Burkholderiales bacterium RIFCSPHIGHO2_01_FULL_63_240
g29092	MBP7568221.1 hypothetical protein	Burkholderiaceae bacterium
g27059	XP_012052229.1 PAB-dependent poly(A)-specific ribonuclease subunit PAN3	Cryptococcus neoformans var. grubii H99

## Sheet: SNN
Gene identification	Annotation	Best blast hit with bacteria and fungi
g23592	WP_155117236.1 hypothetical protein, partial	Candidatus Protochlamydia amoebophila
g1653	MBK5647681.1 Na+/H+ antiporter NhaA	Acinetobacter sp.
g13527	OCZ19643.1 ABC transporter permease, partial	Acinetobacter pittii
g18785	SVK46189.1 Uncharacterised protein	Acinetobacter baumannii
g19047	SSU66264.1 Uncharacterised protein	Acinetobacter baumannii
g17260	CFR87263.1 Uncharacterised protein	Mycobacterium tuberculosis
g27529	CKZ33291.1 Uncharacterised protein	Mycobacterium tuberculosis
g30597	CKX12702.1 Uncharacterised protein	Mycobacterium tuberculosis
g2512	EAZ60671.1 conserved hypothetical protein	Pseudomonas aeruginosa 2192
g5831	PZR89043.1 type-F conjugative transfer system protein TraW	Pseudomonas stutzeri
g5849	PZR89016.1 sensor histidine kinase	Pseudomonas stutzeri
g10905	WP_192047315.1 MULTISPECIES: FecR domain-containing protein	unclassified Pseudomonas
g12997	WP_166622938.1 DUF3313 family protein	Pseudomonas sp. ODNR1LW
g14659	WP_013500633.1 DUF4336 domain-containing protein	Rhodopseudomonas palustris
g15401	KPB49791.1 Unknown protein sequence	Pseudomonas coronafaciens pv. oryzae
g15673	AID75825.1 hypothetical protein OU9_04707	Pseudomonas aeruginosa PAO1H2O
g16315	EFQ41651.1 putative non-ribosomal peptide synthetase	Pseudomonas aeruginosa 39016
g16316	RCM47280.1 hypothetical protein PA82_05534	Pseudomonas aeruginosa
g17672	KIR13038.1 hypothetical protein PFLU4_58640	Pseudomonas fluorescens
g17673	CRQ62971.1 hypothetical protein PAERUG_P51_1_London_9_VIM_2_02_13_01133	Pseudomonas aeruginosa
g17674	VTQ61635.1 Uncharacterised protein	Pseudomonas aeruginosa
g19048	KFF32578.1 hypothetical protein G039_0334180	Pseudomonas aeruginosa VRFPA01
g19964	CRM73735.1 hypothetical protein	Pseudomonas sp. 24 E 13
g20539	VTP89592.1 Uncharacterised protein	Pseudomonas aeruginosa
g21009	RMQ92809.1 hypothetical protein ALP97_05210	Pseudomonas salomonii
g21482	SUC74115.1 Uncharacterised protein	Pseudomonas aeruginosa
g22119	CRX24549.1 hypothetical protein PAERUG_P54_1_London_24_VIM_2_04_13_04031	Pseudomonas aeruginosa
g22211	WP_011441938.1 type I restriction endonuclease subunit R
g25147	CRR51824.1 hypothetical protein PAERUG_E15_London_28_01_14_09507	Pseudomonas aeruginosa
g28245	WP_132833211.1 IS21-like element ISPst3 family helper ATPase IstB, partial	Pseudomonas sp. JUb52
g28452	RMP90471.1 hypothetical protein ALQ17_05346	Pseudomonas fluorescens
g29130	CRP52210.1 hypothetical protein PAERUG_P33_London_28_VIM_2_02_12_06054	Pseudomonas aeruginosa
g30012	WP_203788610.1 hypothetical protein	Pseudomonas alcaligenes
g31212	CRO54230.1 hypothetical protein PAERUG_P1_London_28_IMP_1_04_05_01842	Pseudomonas aeruginosa
g31699	WP_108241682.1 IS21 family transposase	Pseudomonas stutzeri
g31811	WP_182368878.1 hypothetical protein	Pseudomonas sp. MSPm1
g6161	WP_011703736.1 ABC transporter permease	Klebsiella oxytoca
g7124	SVN45018.1 Uncharacterised protein	Klebsiella pneumoniae
g8476	SVX85693.1 Uncharacterised protein	Klebsiella pneumoniae
g10800	SXE90068.1 Uncharacterised protein	Klebsiella variicola
g13960	OUI22256.1 acyl CoA dehydrogenase	Klebsiella pneumoniae
g13961	AFQ65012.1 Malonyl CoA-acyl carrier protein transacylase	Klebsiella pneumoniae subsp. pneumoniae 1084
g13963	WP_047080240.1 colibactin polyketide synthase ClbI
g18927	SVJ79017.1 Uncharacterised protein	Klebsiella pneumoniae
g19374	WP_181939535.1 yersiniabactin ABC transporter ATP-binding/permease protein YbtP	Klebsiella pneumoniae
g23025	SVJ78982.1 Uncharacterised protein	Klebsiella pneumoniae
g23851	SVJ71125.1 Uncharacterised protein	Klebsiella pneumoniae
g29818	WP_106381719.1 IS6-like element IS6100 family transposase	Klebsiella pneumoniae
g31720	SVJ79017.1 Uncharacterised protein	Klebsiella pneumoniae
g1678	WP_013632656.1 MULTISPECIES: helix-turn-helix domain-containing protein	Bacteroidetes
g1683	WP_072885944.1 MULTISPECIES: heme-binding domain-containing protein	Bacteroidetes
g1684	WP_084018986.1 MULTISPECIES: DUF305 domain-containing protein	Bacteroidetes
g1686	WP_084018990.1 MULTISPECIES: heavy metal translocating P-type ATPase	Bacteroidetes
g1687	WP_084018993.1 MULTISPECIES: heavy-metal-associated domain-containing protein	Bacteroidetes
g1690	WP_088161960.1 MULTISPECIES: relaxase/mobilization nuclease domain-containing protein	Bacteroidetes
g1691	WP_088161961.1 MULTISPECIES: hypothetical protein	Bacteroidetes
g19690	MBS1511729.1 DUF1016 family protein	Bacteroidetes bacterium
g22101	MBI2270181.1 phosphoenolpyruvate synthase	Bacteroidetes bacterium
g3020	ABA53425.1 hypothetical protein BURPS1710b_A0511	Burkholderia pseudomallei 1710b
g7478	VBS44117.1 signal recognition particle-docking protein FtsY	Burkholderia pseudomallei
g16321	WP_025405593.1 amino acid adenylation domain-containing protein	Burkholderia thailandensis
g16527	WP_185648317.1 transposase	Burkholderia sp. Bp9125
g17272	ABA49903.1 hypothetical protein BURPS1710b_3448	Burkholderia pseudomallei 1710b
g18579	WP_168787366.1 tetratricopeptide repeat protein	Paraburkholderia aromaticivorans
g19746	WP_198249628.1 non-ribosomal peptide synthetase	Burkholderia plantarii
g19912	WP_208448801.1 chorismate-binding protein	Burkholderia gladioli
g20262	ABA49239.1 PilL	Burkholderia pseudomallei 1710b
g20339	EDT43831.1 hypothetical protein BamMEX5DRAFT_0338	Burkholderia ambifaria MEX-5
g20889	CAB3969489.1 hypothetical protein BCO9919_03787	Burkholderia cenocepacia
g20978	SPU95457.1 Uncharacterised protein	Burkholderia gladioli
g21376	WP_115107827.1 tyrosine-type recombinase/integrase	Paraburkholderia lacunae
g26995	MBH1987579.1 4-hydroxy-3-methylbut-2-enyl diphosphate reductase	Burkholderiales bacterium
g27625	WP_075158385.1 zinc metallochaperone GTPase ZigA	Paraburkholderia sp. SOS3
g29134	OGA83213.1 hypothetical protein A2711_14165	Burkholderiales bacterium RIFCSPHIGHO2_01_FULL_63_240
g29551	MBH2016939.1 type IIA DNA topoisomerase subunit B	Burkholderiales bacterium
g29959	MBH2015477.1 Asp-tRNA(Asn)/Glu-tRNA(Gln) amidotransferase subunit GatA	Burkholderiales bacterium
g30462	WP_060191837.1 dUTP diphosphatase	Burkholderia ubonensis
g30667	MBH1986571.1 hydrolase 1, exosortase A system-associated	Burkholderiales bacterium
g30725	MBH1987368.1 DUF4118 domain-containing protein	Burkholderiales bacterium
g30935	MBH1987129.1 NAD(P)/FAD-dependent oxidoreductase	Burkholderiales bacterium
g31356	MBH1988181.1 HEAT repeat domain-containing protein	Burkholderiales bacterium
g31545	MBH1988250.1 PhoX family phosphatase	Burkholderiales bacterium
g31859	OGA80139.1 NADP transhydrogenase subunit alpha	Burkholderiales bacterium RIFCSPHIGHO2_01_FULL_63_240
g31871	MBH2016946.1 deoxyribodipyrimidine photo-lyase	Burkholderiales bacterium
