# Supplementary material for: A Comparative Genomic Approach to Determine the Virulence Factors and Horizontal Gene Transfer Events of Clinical Acanthamoeba Isolates
Source: Microbiol Spectr. 2022 Apr 13;10(2):e00025-22. doi: 10.1128/spectrum.00025-22 (PMC9045148; doi:10.1128/spectrum.00025-22)
Supplement: SUPPLEMENTAL FILE 3 — Supplemental material. Download spectrum.00025-22-s003.xlsx, XLSX file, 0.02 MB [file spectrum.00025-22-s003.xlsx]

## Sheet: YM
Table S3: List of Acanthamoeba protein sequences shared with giant viruses.
Gene identification	Annotation	Best blast hit with giant viruses
g5845	QOC54168.1 RNA polymerase	Teseptimavirus S2B
g5846	QOC54170.1 integrase	Teseptimavirus S2B
g15633	YP_009483119.1 Ribonucleoside-diphosphate reductase small chain	Pandoravirus quercus
g17958	AEX62336.1 putative serine_threonine protein kinase receptor	Moumouvirus Monve
g18070	QPB44555.1 hypothetical protein	Acanthamoeba castellanii medusavirus
g19227	YP_009481511.1 Serine/threonine protein kinase	Pandoravirus macleodensis
g23034	YP_009119662.1 Morn repeat protein	Pandoravirus inopinatum
g23184	QHN71161.1 Peptidase domain protein	Mollivirus kamchatka
g23350	BCU03046.1 hypothetical protein	Pandoravirus japonicus
g24285	YP_009483550.1 Ankyrin repeat domain containing protein	Pandoravirus quercus
g24402	YP_009482545.1 Ribonuclease BN	Pandoravirus neocaledonia
g24533	YP_009482569.1 Serine/threonine protein kinase	Pandoravirus neocaledonia
g25836	YP_009481512.1 Carboxylic ester hydrolase	Pandoravirus macleodensis
g26982	QBZ81454.1 hypothetical protein pclt_cds_867	Pandoravirus celtis
g26987	YP_009481110.1 hypothetical protein pmac_cds_426	Pandoravirus macleodensis
g27731	YP_009119676.1 ubiquitin domain-containing protein	Pandoravirus inopinatum
g28683	AVL95177.1 hypothetical protein mc_790	Moumouvirus australiensis

## Sheet: WBN
Gene identification	Annotation	Best blast with giant viruses
g7619	QPB44359.1 Transposase	Acanthamoeba castellanii medusavirus
g7620	QPB44359.1 Transposase	Acanthamoeba castellanii medusavirus
g10336	BBI30152.1 Ser/Thr protein kinase	Acanthamoeba castellanii medusavirus
g10338	QHN71045.1 vWFA superfamily incomplete domain protein	Mollivirus kamchatka
g10340	BBI30163.1 hypothetical protein	Acanthamoeba castellanii medusavirus
g11221	QPB44371.1 hypothetical protein	Acanthamoeba castellanii medusavirus
g11222	QPB44470.1 putative proliferating cell nuclear antigen	Acanthamoeba castellanii medusavirus
g11228	BBI30474.1 F-box domain-containing protein	Acanthamoeba castellanii medusavirus
g11352	YP_009481281.1 Metallophosphatase	Pandoravirus macleodensis
g12741	YP_008438748.1 Ring incomplete domain	Pandoravirus salinus
g14236	YP_009165173.1 zinc finger protein	Mollivirus sibericum
g14871	YP_009430137.1 hypothetical protein psal_cds_1243	Pandoravirus salinus
g14979	QHN71045.1 vWFA superfamily incomplete domain protein	Mollivirus kamchatka
g14980	YP_009165037.1 Von willebrand factor type A domain	Mollivirus sibericum
g16661	QPB44555.1 hypothetical protein	Acanthamoeba castellanii medusavirus
g19548	YP_008437739.1 Ribonuclease BN, tRNA processing enzyme	Pandoravirus salinus
g19809	YP_009481523.1 hypothetical protein pmac_cds_839	Pandoravirus macleodensis
g20075	YP_009165100.1 BTB/POZ domain	Mollivirus sibericum
g20715	YP_009481402.1 RecA-like NTPases incomplete domain containing protein	Pandoravirus macleodensis
g21392	YP_009310157.1 hypothetical protein GMAR_ORF40	Golden Marseillevirus
g21393	BBI30177.1 VV A32-like virion packaging ATPase	Acanthamoeba castellanii medusavirus
g21394	BBI30378.1 hypothetical protein	Acanthamoeba castellanii medusavirus
g21831	YP_009165034.1 hypothetical protein ml_68	Mollivirus sibericum
g21832	YP_009165037.1 Von willebrand factor type A domain	Mollivirus sibericum
g24162	YP_009483119.1 Ribonucleoside-diphosphate reductase small chain	Pandoravirus quercus
g24667	QPB44503.1 hypothetical protein	Acanthamoeba castellanii medusavirus
g24672	YP_008437740.2 Ser/thr kinase	Pandoravirus salinus
g24760	QHN71142.1 hypothetical protein	Mollivirus kamchatka
g24931	YP_009119662.1 Morn repeat protein	Pandoravirus inopinatum
g25737	QHN71161.1 Peptidase domain protein	Mollivirus kamchatka
g25768	QPB44195.1 Ser/Thr protein kinase	Acanthamoeba castellanii medusavirus
g25769	QPB44499.1 FG-GAP repeat-containing protein	Acanthamoeba castellanii medusavirus
g26379	QPB44572.1 hypothetical protein	Acanthamoeba castellanii medusavirus
g26670	BBI30142.1 putative HD hydrolase	Acanthamoeba castellanii medusavirus
g26966	QPB44364.1 putative holliday junction resolvase	Acanthamoeba castellanii medusavirus
g27155	QPB44357.1 hypothetical protein	Acanthamoeba castellanii medusavirus
g27440	YP_009165284.1 B-family DNA polymerase	Mollivirus sibericum
g27946	QPB44320.1 PIN domain-containing protein	Acanthamoeba castellanii medusavirus
g28002	YP_009345213.1 AAA-family ATPase	Noumeavirus
g28018	BBI30177.1 VV A32-like virion packaging ATPase	Acanthamoeba castellanii medusavirus
g28293	YP_009119842.1 cys/met metabolism plpdependent enzyme	Pandoravirus inopinatum
g28331	YP_009118996.1 hypothetical protein TW95_gp0027	Pandoravirus inopinatum
g28660	YP_009119121.1 nuclear transport factor 2 like domain protein	Pandoravirus inopinatum
g29046	YP_009165318.1 Protein kinase	Mollivirus sibericum
g29111	BBI30152.1 Ser/Thr protein kinase	Acanthamoeba castellanii medusavirus
g29191	QPB44258.1 hypothetical protein	Acanthamoeba castellanii medusavirus
g29449	YP_009482445.1 Transposase	Pandoravirus neocaledonia
g29627	QHN71125.1 hypothetical protein	Mollivirus kamchatka
g29684	QHN71045.1 vWFA superfamily incomplete domain protein	Mollivirus kamchatka
g29690	QPB44359.1 Transposase	Acanthamoeba castellanii medusavirus
g29815	QPB44368.1 putative late transcription factor VLTF-3	Acanthamoeba castellanii medusavirus
g29891	YP_008319920.2 hypothetical protein pdul_cds_990	Pandoravirus dulcis
g30039	BBI30334.1 hypothetical protein	Acanthamoeba castellanii medusavirus
g30293	YP_009481478.1 hypothetical protein pmac_cds_794	Pandoravirus macleodensis
g30476	QPB44434.1 exonuclease domain-containing protein	Acanthamoeba castellanii medusavirus
g30598	QHN71433.1 hypothetical protein	Mollivirus kamchatka
g30753	YP_009481720.1 hypothetical protein pneo_cds_110	Pandoravirus neocaledonia

## Sheet: ZXY
Gene identification	Annotation	Best blast with giant viruses
g3255	YP_009481523.1 hypothetical protein pmac_cds_839	Pandoravirus macleodensis
g7321	QHN71161.1 Peptidase domain protein	Mollivirus kamchatka
g7972	YP_008437909.1 morn repeat domain	Pandoravirus salinus
g8236	BBI30375.1 hypothetical protein	Acanthamoeba castellanii medusavirus
g9589	YP_009430054.1 Metallophosphatase	Pandoravirus salinus
g9699	BBI30294.1 hypothetical protein	Acanthamoeba castellanii medusavirus
g9864	YP_009483283.1 Serine/threonine protein kinase	Pandoravirus quercus
g10037	YP_008319603.1 Serine/threonine protein kinase	Pandoravirus dulcis
g11598	YP_009483119.1 Ribonucleoside-diphosphate reductase small chain	Pandoravirus quercus
g11982	BBI30348.1 hypothetical protein	Acanthamoeba castellanii medusavirus
g12951	BBI30179.1 hypothetical protein	Acanthamoeba castellanii medusavirus
g13186	YP_009165276.1 DNA-directed RNA polymerase II subunit RPB1	Mollivirus sibericum
g14605	YP_009483453.1 hypothetical protein pqer_cds_762	Pandoravirus quercus
g14758	QPB44555.1 hypothetical protein	Acanthamoeba castellanii medusavirus
g14921	YP_009481720.1 hypothetical protein pneo_cds_110	Pandoravirus neocaledonia
g15301	YP_008436656.1 SPFH domain containing protein	Pandoravirus salinus
g15480	BBI30420.1 hypothetical protein	Acanthamoeba castellanii medusavirus
g15813	YP_008438385.1 hypothetical protein psal_cds_1092	Pandoravirus salinus
g17503	YP_009483283.1 Serine/threonine protein kinase	Pandoravirus quercus
g17884	YP_009119614.1 ankyrin repeat protein	Pandoravirus inopinatum
g18329	BBI30558.1 hypothetical protein	Acanthamoeba castellanii medusavirus
g18330	BBI30559.1 metacaspase	Acanthamoeba castellanii medusavirus
g18416	BBI30149.1 hypothetical protein	Acanthamoeba castellanii medusavirus
g18829	BBI30262.1 hypothetical protein	Acanthamoeba castellanii medusavirus
g18952	BBI30554.1 proliferating cell nuclear antigen	Acanthamoeba castellanii medusavirus
g19069	BBI30186.1 hypothetical protein	Acanthamoeba castellanii medusavirus
g19090	YP_009480952.1 hypothetical protein pmac_cds_268	Pandoravirus macleodensis
g19250	YP_008436937.1 N-acetyl-glucosamine transferase	Pandoravirus salinus
g19364	QHN71333.1 RNA polymerase incomplete domain protein	Mollivirus kamchatka
g19451	QPB44402.1 hypothetical protein	Acanthamoeba castellanii medusavirus
g19522	BBI30346.1 hypothetical protein	Acanthamoeba castellanii medusavirus
g19584	QPB44339.1 F-box domain-containing protein	Acanthamoeba castellanii medusavirus
g19729	YP_009000988.1 Ser/Thr protein kinase	Pithovirus sibericum
g19837	QPB44566.1 hypothetical protein	Acanthamoeba castellanii medusavirus
g19925	QBZ81456.1 hypothetical protein pclt_cds_869	Pandoravirus celtis
g20235	YP_009361623.1 Peptidase C1A (papain)	Pacmanvirus A23
g20326	BBI30280.1 hypothetical protein	Acanthamoeba castellanii medusavirus
g20459	QPB44473.1 hypothetical protein	Acanthamoeba castellanii medusavirus
g20531	YP_008438635.2 hypothetical protein psal_cds_1234	Pandoravirus salinus
g20941	QPB44471.1 hypothetical protein	Acanthamoeba castellanii medusavirus
g21410	QPB44442.1 hypothetical protein	Acanthamoeba castellanii medusavirus

## Sheet: LCH
Gene identification	Annotation	Best blast with giant viruses
g3537	YP_009430140.1 hypothetical protein psal_cds_1275	Pandoravirus salinus
g3892	YP_009481523.1 hypothetical protein pmac_cds_839	Pandoravirus macleodensis
g4088	BBI30381.1 hypothetical protein	Acanthamoeba castellanii medusavirus
g4194	QIG59549.1 site-specific DNA-methyltransferase	Dishui Lake phycodnavirus 2
g4403	YP_008436656.1 SPFH domain containing protein	Pandoravirus salinus
g4822	YP_009483119.1 Ribonucleoside-diphosphate reductase small chain	Pandoravirus quercus
g5056	YP_009482545.1 Ribonuclease BN	Pandoravirus neocaledonia
g5057	YP_008319601.1 Ribonuclease BN	Pandoravirus dulcis
g5141	BBI30375.1 hypothetical protein	Acanthamoeba castellanii medusavirus
g5911	YP_009118996.1 hypothetical protein TW95_gp0027	Pandoravirus inopinatum
g6253	QBZ81458.1 hAT family C-terminal dimerization region domain containing protein	Pandoravirus celtis
g6500	QBZ81754.1 Transposase domain containing protein	Pandoravirus celtis
g8036	YP_009481560.1 Serine/threonine protein kinase	Pandoravirus macleodensis
g8299	YP_008438635.2 hypothetical protein psal_cds_1234	Pandoravirus salinus
g9616	QPB44402.1 hypothetical protein	Acanthamoeba castellanii medusavirus
g10345	YP_009481915.1 hypothetical protein pneo_cds_305	Pandoravirus neocaledonia
g10676	QPB44471.1 hypothetical protein	Acanthamoeba castellanii medusavirus
g10677	QPB44470.1 putative proliferating cell nuclear antigen	Acanthamoeba castellanii medusavirus
g10800	YP_009118996.1 hypothetical protein TW95_gp0027	Pandoravirus inopinatum
g10945	BBI30346.1 hypothetical protein	Acanthamoeba castellanii medusavirus
g11499	QPB44463.1 hypothetical protein	Acanthamoeba castellanii medusavirus
g11599	QBK85646.1 hypothetical protein LCMAC101_02410	Marseillevirus LCMAC101
g12030	BBI30389.1 hypothetical protein	Acanthamoeba castellanii medusavirus
g12246	YP_009480769.1 SPFH like incomplete domain containing protein	Pandoravirus macleodensis
g12724	QPB44371.1 hypothetical protein [Acanthamoeba castellanii medusavirus]	Acanthamoeba castellanii medusavirus

## Sheet: LYL
Gene identification	Annotation	Best blast with giant viruses
g5179	YP_009481477.1 hypothetical protein pmac_cds_793	Pandoravirus macleodensis
g6800	YP_009120695.1 hypothetical protein TW95_gp1726	Pandoravirus inopinatum
g7115	BCU02823.1 hypothetical protein	Pandoravirus japonicus
g7659	QHN71143.1 hypothetical protein	Mollivirus kamchatka
g8665	QBZ80696.1 hAT family C-terminal dimerization region domain containing protein	Pandoravirus celtis
g9150	QBZ81533.1 Protein kinase catalytic domain containing protein	Pandoravirus celtis
g9244	YP_009481523.1 hypothetical protein pmac_cds_839	Pandoravirus macleodensis
g11584	YP_009119662.1 Morn repeat protein	Pandoravirus inopinatum
g13670	QBZ81754.1 Transposase domain containing protein	Pandoravirus celtis
g13782	YP_009483310.1 hAT family C-terminal dimerization region domain containing protein	Pandoravirus quercus
g13866	YP_009120695.1 hypothetical protein TW95_gp1726	Pandoravirus inopinatum
g14217	BBI30382.1 hypothetical protein	Acanthamoeba castellanii medusavirus
g14335	BCU03134.1 transposase	Pandoravirus japonicus
g14637	QPB44500.1 hypothetical protein	Acanthamoeba castellanii medusavirus
g15099	ARF08637.1 GIY-YIG nuclease	Catovirus CTV1
g15274	QBZ80696.1 hAT family C-terminal dimerization region domain containing protein	Pandoravirus celtis
g15281	YP_008320010.1 Transposase	Pandoravirus dulcis
g15311	QOR60125.1 hypothetical protein	Bathycoccus sp. RCC716 virus 1
g16369	YP_009118996.1 hypothetical protein TW95_gp0027	Pandoravirus inopinatum
g16578	YP_009481477.1 hypothetical protein pmac_cds_793	Pandoravirus macleodensis
g16579	QIG59980.1 hypothetical protein	Dishui Lake phycodnavirus 4
g16619	BCU03272.1 metallophosphatase	Pandoravirus japonicus
g16689	QPB44359.1 Transposase	Acanthamoeba castellanii medusavirus

## Sheet: ZWL
Gene identification	Annotation	Best blast with giant viruses
g24081	ARF08637.1 GIY-YIG nuclease	Catovirus CTV1
g25401	YP_009481720.1 hypothetical protein pneo_cds_110	Pandoravirus neocaledonia
g25862	YP_009483119.1 Ribonucleoside-diphosphate reductase small chain	Pandoravirus quercus
g26699	QDH87844.1 hypothetical protein H3RhizoLitter144407_000001, partial	Mitovirus sp.

## Sheet: SNN
Gene identification	Annotation	Best blast with giant viruses
g21535	QPB44258.1 hypothetical protein	Acanthamoeba castellanii medusavirus
g21536	QPB44258.1 hypothetical protein	Acanthamoeba castellanii medusavirus
g21579	QPB44399.1 hypothetical protein	Acanthamoeba castellanii medusavirus
g21865	QPB44245.1 hypothetical protein	Acanthamoeba castellanii medusavirus
g22561	QPB44420.1 hypothetical protein	Acanthamoeba castellanii medusavirus
g22562	QPB44591.1 hypothetical protein	Acanthamoeba castellanii medusavirus
g22563	QPB44590.1 hypothetical protein	Acanthamoeba castellanii medusavirus
g23266	BBI30348.1 hypothetical protein	Acanthamoeba castellanii medusavirus
g24171	QPB44395.1 putative VV A32-like packaging ATPase	Acanthamoeba castellanii medusavirus
g25194	YP_009165080.1 Ser/Thr kinase	Mollivirus sibericum
g25196	BBI30253.1 hypothetical protein	Acanthamoeba castellanii medusavirus
g25626	BCU03363.1 SPFH domain containing protein	Pandoravirus japonicus
g25735	BBI30531.1 hypothetical protein	Acanthamoeba castellanii medusavirus
g25779	QPB44221.1 hypothetical protein	Acanthamoeba castellanii medusavirus
g25780	QPB44328.1 hypothetical protein	Acanthamoeba castellanii medusavirus
g25879	QPB44359.1 Transposase	Acanthamoeba castellanii medusavirus
g25916	YP_009000988.1 Ser/Thr protein kinase	Pithovirus sibericum
g26110	YP_009174800.1 hypothetical protein AR679_gp114	Yellowstone lake phycodnavirus 1
g26330	QBZ80723.1 hypothetical protein pclt_cds_125	Pandoravirus celtis
g26800	QPB44553.1 hypothetical protein	Acanthamoeba castellanii medusavirus
g27666	QPB44298.1 hypothetical protein	Acanthamoeba castellanii medusavirus
g28427	YP_009119842.1 cys/met metabolism plpdependent enzyme	Pandoravirus inopinatum
g28802	QPB44278.1 DUF4804 domain-containing protein	Acanthamoeba castellanii medusavirus
g29111	QPB44470.1 putative proliferating cell nuclear antigen	Acanthamoeba castellanii medusavirus
g29660	QPB44266.1 hypothetical protein	Acanthamoeba castellanii medusavirus
g30072	BBI30424.1 hypothetical protein	Acanthamoeba castellanii medusavirus
g30104	QPB44270.1 hypothetical protein	Acanthamoeba castellanii medusavirus
g30164	QPB44364.1 putative holliday junction resolvase	Acanthamoeba castellanii medusavirus
g30245	BCU03784.1 ribonucleoside-diphosphate reductase small chain	Pandoravirus japonicus
g30389	BBI30396.1 hypothetical protein	Acanthamoeba castellanii medusavirus
g30816	QPB44359.1 Transposase	Acanthamoeba castellanii medusavirus
g30882	BBI30565.1 hypothetical protein	Acanthamoeba castellanii medusavirus
g30905	BBI30533.1 initiation factor eIF1/SUI	Acanthamoeba castellanii medusavirus
g31674	QPB44368.1 putative late transcription factor VLTF-3	Acanthamoeba castellanii medusavirus
g31812	BBI30248.1 hypothetical protein	Acanthamoeba castellanii medusavirus
g31991	YP_009483119.1 Ribonucleoside-diphosphate reductase small chain	Pandoravirus quercus
